# Supplementary material for: Pollen Exposure and Cardiopulmonary Health Impacts in Adelaide, South Australia
Source: Int J Environ Res Public Health. 2022 Jul 26;19(15):9093. doi: 10.3390/ijerph19159093 (PMC9331296; doi:10.3390/ijerph19159093)
Supplement: Supplementary file 1 [file ijerph-19-09093-s001.zip]

Archive with 1 entries (1 files):
- ijerph-1801899-supplementary.pdf
